# Supplementary material for: Cell Population Kinetics of Collagen Scaffolds in Ex Vivo Oral Wound Repair
Source: PLoS One. 2014 Nov 14;9(11):e112680. doi: 10.1371/journal.pone.0112680 (PMC4232419; doi:10.1371/journal.pone.0112680)
Supplement: Table S2 — Corresponding data on cell numbers of human gingival fibroblasts in the gel type and the sponge type scaffolds. Table S2 shows the corresponding data of Figure 3. (XLSX) [file pone.0112680.s002.xlsx]

## Sheet: Tabelle1
Table S2: Underlying data on cell numbers of human gingival fibroblasts in the gel type and the sponge type scaffolds
CELL NUMBER (MEAN)
Days	Sponge type scaffold	Sponge type scaffold PDGF	Gel type scaffold	Gel type scaffold PDGF
1	22.3571	19.9286	7.16667	12.5
4	29.9286	34.7857	13	24.3333
7	29.1429	47.7143	15.4167	44.5
10	33.0714	54.2857	24.4167	48.8333
14	34.7857	63.6429	26.4167	63.6667
CELL NUMBER (STANDARD DEVIATION)
Days	Sponge type scaffold	Sponge type scaffold PDGF	Gel type scaffold	Gel type scaffold PDGF
1	10.7961	8.04281	4.38662	9.69067
4	9.45812	12.7833	5.06324	11.6801
7	12.3778	15.0457	5.1779	19.3367
10	6.50992	17.0087	7.91384	21.7625
14	4.24588	20.1746	5.71216	19.6531
