# Supplementary material for: Cell Population Kinetics of Collagen Scaffolds in Ex Vivo Oral Wound Repair
Source: PLoS One. 2014 Nov 14;9(11):e112680. doi: 10.1371/journal.pone.0112680 (PMC4232419; doi:10.1371/journal.pone.0112680)
Supplement: Table S3 — Corresponding data on cell distance of human gingival fibroblasts in the gel type and sponge type scaffolds. Table S3 shows the corresponding data of figure 4. (XLSX) [file pone.0112680.s003.xlsx]

## Sheet: Tabelle1
Table S3: Underlying data on cell distance of human gingival fibroblasts in the gel type and sponge type scaffolds
DISTANCE (MEAN)
Days	Sponge type scaffold	Sponge type scaffold PDGF	Gel type scaffold	Gel type scaffold PDGF
1	204.823	242.799	133.343	202.273
4	306.281	362.81	148.657	385.252
7	305.128	469.608	170.534	444.804
10	281.718	469.147	319.784	374.209
14	354.007	530.354	272.966	433.68
DISTANCE (STANDARD DEVIATION)
Days	Sponge type scaffold	Sponge type scaffold PDGF	Gel type scaffold	Gel type scaffold PDGF
1	69.5417	62.9221	75.2277	149.812
4	90.8375	91.8168	80.4475	99.5674
7	78.9242	119.267	71.6325	77.5943
10	89.0774	77.3204	126.531	145.072
14	65.1597	89.1326	63.3167	76.298
