# Supplementary material for: Cell Population Kinetics of Collagen Scaffolds in Ex Vivo Oral Wound Repair
Source: PLoS One. 2014 Nov 14;9(11):e112680. doi: 10.1371/journal.pone.0112680 (PMC4232419; doi:10.1371/journal.pone.0112680)
Supplement: Table S4 — Corresponding data on formazan formation of cells populating the gel type and sponge type scaffolds. Table S4 shows the corresponding data of figure 5. (XLSX) [file pone.0112680.s004.xlsx]

## Sheet: Tabelle1
Table S4: Underlying data on formazan formation of cells populating the gel type and sponge type scaffolds.
	MEAN	STANDARD DEVIATION
Sponge type scaffold	0.170929	0.0192645
Sponge type scaffold PDGF	0.261357	0.0413146
Gel type scaffold	0.1335	0.0198044
Gel type scaffold with PDGF	0.153375	0.0352803
