# Supplementary material for: Cell Population Kinetics of Collagen Scaffolds in Ex Vivo Oral Wound Repair
Source: PLoS One. 2014 Nov 14;9(11):e112680. doi: 10.1371/journal.pone.0112680 (PMC4232419; doi:10.1371/journal.pone.0112680)
Supplement: Table S6 — Corresponding data on up-regulated genes. Table S6 shows the corresponding data of the up-regulated genes in figure 6. (XLSX) [file pone.0112680.s006.xlsx]

## Sheet: Tabelle1
Table S6: Underlying data on up-regulated genes (mRNA levels relative to gel type scaffold of the corresponding day)
DKK1						TGFBR1
Day	Sponge type scaffold	Sponge type scaffold PDGF	Gel type scaffold	Gel type scaffold PDGF		Day	Sponge type scaffold	Sponge type scaffold PDGF	Gel type scaffold	Gel type scaffold PDGF
1	3.1145	2.38171	1	1.1235		1	1.7593	0.933032	1	1.49174
4	5.55197	4.12388	1	2.86592		4	2.80694	2.19162	1	2.84416
7	2.41329	1.09429	1	0.494828		7	1.22519	0.737646	1	0.723468
10	3.35427	2.03073	1	1.51256		10	2.10964	2.35544	1	1.38223
14	1.86348	1.68412	1	0.46684		14	1.95477	2.84022	1	1.13918
CYR61						COL3A1
Day	Sponge type scaffold	Sponge type scaffold PDGF	Gel type scaffold	Gel type scaffold PDGF		Day	Sponge type scaffold	Sponge type scaffold PDGF	Gel type scaffold	Gel type scaffold PDGF
1	6.25062	8.50316	1	2.2958		1	1.45902	0.560194	1	0.815072
4	2.39662	2.52801	1	0.96929		4	1.38799	1.2142	1	1.50421
7	2.22068	2.19314	1	1.16554		7	1.36604	0.904379	1	1.15429
10	2.26106	1.85189	1	1.38032		10	2.0806	1.6667	1	2.30697
14	0.801625	0.411795	1	1.05336		14	0.731536	1.61328	1	0.829319
CTGF						COL1A1
Day	Sponge type scaffold	Sponge type scaffold PDGF	Gel type scaffold	Gel type scaffold PDGF		Day	Sponge type scaffold	Sponge type scaffold PDGF	Gel type scaffold	Gel type scaffold PDGF
1	1.68997	0.833353	1	0.743292		1	1.19748	0.639493	1	0.967276
4	3.17114	1.9292	1	1.1321		4	1.52309	1.69819	1	1.14711
7	1.88818	1.21083	1	0.938221		7	1.39668	1.09126	1	0.931742
10	2.54736	2.22684	1	1.30224		10	1.50212	2.15547	1	0.971308
14	2.52101	3.82114	1	1.21083		14	0.925946	1.78509	1	0.942785
